# Supplementary material for: A new species of Centaurea sect. Pseudoseridia (Asteraceae) from north-eastern Turkey
Source: PhytoKeys. 2015 Jul 21;(53):27–38. doi: 10.3897/phytokeys.53.5250 (PMC4547022; doi:10.3897/phytokeys.53.5250)
Supplement: XML Treatment for Centaurea ziganensis [file phytokeys.53.5250-treatment1.xml]

<!DOCTYPE tp:taxon-treatment
  PUBLIC "-//TaxonX//DTD Taxonomic Treatment Publishing DTD v0 20100105//EN" "tax-treatment-NSO.dtd">
<tp:taxon-treatment xmlns:tp="http://www.plazi.org/taxpub"><tp:treatment-meta><kwd-group><label>Taxon classification</label><kwd><named-content content-type="kingdom">Plantae</named-content></kwd><kwd><named-content content-type="order">Asterales</named-content></kwd><kwd><named-content content-type="family">Asteraceae</named-content></kwd></kwd-group><mixed-citation publication-type="journal"><person-group><name><surname>Yüzbaşıoğlu</surname><given-names>İbrahim Sırrı</given-names></name><name><surname>Bona</surname><given-names>Mehmet</given-names></name><name><surname>Genç</surname><given-names>İlker</given-names></name></person-group><article-title>A new species of <tp:taxon-name><tp:taxon-name-part taxon-name-part-type="genus">Centaurea</tp:taxon-name-part> <tp:taxon-name-part taxon-name-part-type="infraspecific-rank">sect.</tp:taxon-name-part> <tp:taxon-name-part taxon-name-part-type="section">Pseudoseridia</tp:taxon-name-part></tp:taxon-name> (<tp:taxon-name><tp:taxon-name-part taxon-name-part-type="family">Asteraceae</tp:taxon-name-part></tp:taxon-name>) from north-eastern Turkey</article-title><source>PhytoKeys</source><day>21</day><month>7</month><year>2015</year><volume>2015</volume><issue>53</issue><fpage>27</fpage><lpage>38</lpage><pub-id pub-id-type="doi">10.3897/phytokeys.53.5250</pub-id></mixed-citation></tp:treatment-meta><tp:nomenclature><tp:taxon-name>
                        <tp:taxon-name-part taxon-name-part-type="genus">Centaurea</tp:taxon-name-part>
                        <tp:taxon-name-part taxon-name-part-type="species">ziganensis</tp:taxon-name-part>
                        <object-id xmlns:xlink="http://www.w3.org/1999/xlink" content-type="ipni" xlink:type="simple">urn:lsid:ipni.org:names:77148383-1</object-id>
                    </tp:taxon-name><tp:taxon-authority>Yüzb., M. Bona &amp; İ. Genç</tp:taxon-authority><tp:taxon-status xmlns:xlink="http://www.w3.org/1999/xlink" xlink:type="simple">sp. nov.</tp:taxon-status><xref ref-type="fig" rid="F1">Fig. 1</xref></tp:nomenclature><tp:treatment-sec sec-type="Diagnosis"><title>Diagnosis.</title><p><italic><tp:taxon-name><tp:taxon-name-part taxon-name-part-type="genus">Centaurea</tp:taxon-name-part> <tp:taxon-name-part taxon-name-part-type="species">ziganensis</tp:taxon-name-part></tp:taxon-name></italic> is related to <italic><tp:taxon-name><tp:taxon-name-part taxon-name-part-type="genus">Centaurea</tp:taxon-name-part> <tp:taxon-name-part taxon-name-part-type="species">drabifolioides</tp:taxon-name-part></tp:taxon-name></italic>, from which it differs mainly in its 2–4 (–8) branched and non-winged stem (not simple and winged), median phyllary appendages with 4–6 pairs of cilia (not 5–10); achenes 4.5–5 mm long, oblong, straw-colored, striate (not 5.5–6 mm long, lanceolate, blackish-chestnut, shiny); pappus straw-colored (not blackish-chestnut).</p></tp:treatment-sec><tp:treatment-sec sec-type="Type"><title>Type.</title><p><bold>TURKEY. Gümüşhane</bold>: Zigana pass–Gümüşhane road, c. 5. km, rocky places, 1450 m a.s.l., 20 Aug 2014, <italic>S. Yüzbaşıoğlu 4117</italic> (holotype: ISTE 104470, isotype: ANK).</p></tp:treatment-sec><tp:treatment-sec sec-type="Description"><title>Description.</title><p>Perennial herb with sterile leaf-rosettes and woody rootstock. Stems erect or erect-ascending, pubescent with short simple hairs, 30–70 cm long, not winged, usually 2–4 (–8) well developed one-headed branched from near middle. Basal leaves scabrid with multiseriate septate hairs, and densely covered transparent sessile glands on both surfaces, narrowly lanceolate, petiole 3.5–6.5 cm long, margins entire or sparsely toothed, c. 10 teeth on each side (c. 1 mm long), acute, attenuate, 10–20 × 0.5–1.5 cm (inc. petiole). Median and upper cauline leaves scabrid, linear-lanceolate, mucronate (c. 1 mm) at apex, margins entire; the median ones 5–10.5 × 0.8–1 cm, distinctly decurrent; the upper ones 1.2–3.5 × 0.2–0.4 cm, sessile, not decurrent, leaves decreasing to capitula, uppermost bract-like. Capitula 2–4 (–8), solitary at end of well-developed branches. Involucre ovoid, 15–20 × 12–15 (–18) mm. Phyllaries green, tomentose at apex; the outer ones ovate, 5–6 × 4–5.2 mm; the median ones lanceolate, 9.5–10 × 4.6–5 mm; innermost linear-lanceolate, 16–17 × 3.2–4 mm. Appendages small, not concealing basal part of phyllaries, 1.5–2 mm broad, dark brown, triangular, not decurrent, spreading or reflexed, with 4–6 pairs of cilia (1–3 mm), ending with a <!--PageBreak--><!--PageBreak-->2–4 mm spinule. Florets yellow, marginal not radiant; corolla tube glabrous, 20 mm long, lobes 6–7 × 0.5 mm, linear, with 5 brown stripes along corolla tubes; anthers 10 mm, filaments 4 mm long. Achenes oblong, straw-coloured, glabrous, distinctly striate, 4.5–5 × 2–2.2 mm; pappus straw-coloured, biseriate, scabrous, outer series 5.3–6.2 mm long, inner series 1.5–1.8 mm long.</p><fig id="F1" position="float" orientation="portrait"><label>Figure 1.</label><caption><p><italic><tp:taxon-name><tp:taxon-name-part taxon-name-part-type="genus">Centaurea</tp:taxon-name-part> <tp:taxon-name-part taxon-name-part-type="species">ziganensis</tp:taxon-name-part></tp:taxon-name></italic> sp. nov. <bold>a</bold> habit <bold>b</bold> roset leaves <bold>c</bold> achene <bold>d</bold> median phyllaries <bold>e</bold> capitulum.</p></caption><graphic xmlns:xlink="http://www.w3.org/1999/xlink" xlink:href="phytokeys-053-027-g001.jpg" position="float" orientation="portrait" xlink:type="simple" id="oo_47597.jpg"/></fig></tp:treatment-sec><tp:treatment-sec sec-type="Phenology"><title>Phenology.</title><p><italic><tp:taxon-name><tp:taxon-name-part taxon-name-part-type="genus">Centaurea</tp:taxon-name-part> <tp:taxon-name-part taxon-name-part-type="species">ziganensis</tp:taxon-name-part></tp:taxon-name></italic> flowers from the end of June to–July, and mature fruits are produced in August−early September.</p></tp:treatment-sec><tp:treatment-sec sec-type="Etymology"><title>Etymology.</title><p>Named after the Zigana Mountains where it was discovered.</p></tp:treatment-sec><tp:treatment-sec sec-type="Ecology"><title>Ecology.</title><p>The new species was only found on the southern slopes of Zigana Mountains and occurs on rocky slopes at c. 1500 m elevation. Within this area, the new taxon is associated with plants such as: <italic><tp:taxon-name><tp:taxon-name-part taxon-name-part-type="genus">Allium</tp:taxon-name-part> <tp:taxon-name-part taxon-name-part-type="species">rupestre</tp:taxon-name-part></tp:taxon-name></italic> Steven, <italic><tp:taxon-name><tp:taxon-name-part taxon-name-part-type="genus">Alyssoides</tp:taxon-name-part> <tp:taxon-name-part taxon-name-part-type="species">utriculata</tp:taxon-name-part></tp:taxon-name></italic> (L.) Medik., <italic><tp:taxon-name><tp:taxon-name-part taxon-name-part-type="genus">Arenaria</tp:taxon-name-part> <tp:taxon-name-part taxon-name-part-type="species">serpyllifolia</tp:taxon-name-part></tp:taxon-name></italic> L., <italic><tp:taxon-name><tp:taxon-name-part taxon-name-part-type="genus">Asplenium</tp:taxon-name-part> <tp:taxon-name-part taxon-name-part-type="species">septentrionale</tp:taxon-name-part></tp:taxon-name></italic> (L.) Hoffm., <italic><tp:taxon-name><tp:taxon-name-part taxon-name-part-type="genus">Asyneuma</tp:taxon-name-part> <tp:taxon-name-part taxon-name-part-type="species">lobelioides</tp:taxon-name-part></tp:taxon-name></italic> (Willd) Hand.-Mazz., <italic><tp:taxon-name><tp:taxon-name-part taxon-name-part-type="genus">Berberis</tp:taxon-name-part> <tp:taxon-name-part taxon-name-part-type="species">vulgaris</tp:taxon-name-part></tp:taxon-name></italic> L., <italic><tp:taxon-name><tp:taxon-name-part taxon-name-part-type="genus">Campanula</tp:taxon-name-part> <tp:taxon-name-part taxon-name-part-type="species">betulifolia</tp:taxon-name-part></tp:taxon-name></italic> C. Koch, <tp:taxon-name><tp:taxon-name-part taxon-name-part-type="genus">Coronilla</tp:taxon-name-part> <tp:taxon-name-part taxon-name-part-type="species">orientalis</tp:taxon-name-part> <tp:taxon-name-part taxon-name-part-type="authority">Mill.</tp:taxon-name-part> <tp:taxon-name-part taxon-name-part-type="infraspecific-rank">var.</tp:taxon-name-part> <tp:taxon-name-part taxon-name-part-type="variety">orientalis</tp:taxon-name-part></tp:taxon-name>, <italic><tp:taxon-name><tp:taxon-name-part taxon-name-part-type="genus">Euphorbia</tp:taxon-name-part> <tp:taxon-name-part taxon-name-part-type="species">condylocarpa</tp:taxon-name-part></tp:taxon-name></italic> M. Bieb., <italic><tp:taxon-name><tp:taxon-name-part taxon-name-part-type="genus">Fibigia</tp:taxon-name-part> <tp:taxon-name-part taxon-name-part-type="species">clypeata</tp:taxon-name-part></tp:taxon-name></italic> (L.) Medik., <italic><tp:taxon-name><tp:taxon-name-part taxon-name-part-type="genus">Haplophyllum</tp:taxon-name-part> <tp:taxon-name-part taxon-name-part-type="species">armenum</tp:taxon-name-part></tp:taxon-name></italic> Spach, <italic><tp:taxon-name><tp:taxon-name-part taxon-name-part-type="genus">Helianthemun</tp:taxon-name-part> <tp:taxon-name-part taxon-name-part-type="species">nummularium</tp:taxon-name-part></tp:taxon-name></italic> (L.) Mill., <italic><tp:taxon-name><tp:taxon-name-part taxon-name-part-type="genus">Hypericum</tp:taxon-name-part> <tp:taxon-name-part taxon-name-part-type="species">pruinatum</tp:taxon-name-part></tp:taxon-name></italic> Boiss. &amp; Bal., <tp:taxon-name><tp:taxon-name-part taxon-name-part-type="genus">Hyssopus</tp:taxon-name-part> <tp:taxon-name-part taxon-name-part-type="species">officinalis</tp:taxon-name-part> <tp:taxon-name-part taxon-name-part-type="authority">L.</tp:taxon-name-part> <tp:taxon-name-part taxon-name-part-type="infraspecific-rank">subsp.</tp:taxon-name-part> <tp:taxon-name-part taxon-name-part-type="subspecies">officinalis</tp:taxon-name-part></tp:taxon-name>, <tp:taxon-name><tp:taxon-name-part taxon-name-part-type="genus">Juniperus</tp:taxon-name-part> <tp:taxon-name-part taxon-name-part-type="species">oxycedrus</tp:taxon-name-part> <tp:taxon-name-part taxon-name-part-type="authority">L.</tp:taxon-name-part> <tp:taxon-name-part taxon-name-part-type="infraspecific-rank">subsp.</tp:taxon-name-part> <tp:taxon-name-part taxon-name-part-type="subspecies">oxycedrus</tp:taxon-name-part></tp:taxon-name>, <italic><tp:taxon-name><tp:taxon-name-part taxon-name-part-type="genus">Lamium</tp:taxon-name-part> <tp:taxon-name-part taxon-name-part-type="species">galactophyllum</tp:taxon-name-part></tp:taxon-name></italic> Boiss. &amp; Reuter, <italic><tp:taxon-name><tp:taxon-name-part taxon-name-part-type="genus">Laser</tp:taxon-name-part> <tp:taxon-name-part taxon-name-part-type="species">trilobum</tp:taxon-name-part></tp:taxon-name></italic> (L.) Borkh., <italic><tp:taxon-name><tp:taxon-name-part taxon-name-part-type="genus">Ornithogalum</tp:taxon-name-part> <tp:taxon-name-part taxon-name-part-type="species">narbonense</tp:taxon-name-part></tp:taxon-name></italic> L, <italic><tp:taxon-name><tp:taxon-name-part taxon-name-part-type="genus">Psephellus</tp:taxon-name-part> <tp:taxon-name-part taxon-name-part-type="species">pyrrhoblepharus</tp:taxon-name-part></tp:taxon-name></italic> (Boiss.) Wagenitz, <italic><tp:taxon-name><tp:taxon-name-part taxon-name-part-type="genus">Reichardia</tp:taxon-name-part> <tp:taxon-name-part taxon-name-part-type="species">glauca</tp:taxon-name-part></tp:taxon-name></italic> Matthews, <italic><tp:taxon-name><tp:taxon-name-part taxon-name-part-type="genus">Rosa</tp:taxon-name-part> <tp:taxon-name-part taxon-name-part-type="species">canina</tp:taxon-name-part></tp:taxon-name></italic> L., <italic><tp:taxon-name><tp:taxon-name-part taxon-name-part-type="genus">Salvia</tp:taxon-name-part> <tp:taxon-name-part taxon-name-part-type="species">tomentosa</tp:taxon-name-part></tp:taxon-name></italic> Mill., <italic><tp:taxon-name><tp:taxon-name-part taxon-name-part-type="genus">Salvia</tp:taxon-name-part> <tp:taxon-name-part taxon-name-part-type="species">verticillata</tp:taxon-name-part></tp:taxon-name></italic> L., <italic><tp:taxon-name><tp:taxon-name-part taxon-name-part-type="genus">Saxifraga</tp:taxon-name-part> <tp:taxon-name-part taxon-name-part-type="species">paniculata</tp:taxon-name-part></tp:taxon-name></italic> Mill., <italic><tp:taxon-name><tp:taxon-name-part taxon-name-part-type="genus">Sempervivum</tp:taxon-name-part> <tp:taxon-name-part taxon-name-part-type="species">transcaucasicum</tp:taxon-name-part></tp:taxon-name></italic> Muirhead, <tp:taxon-name><tp:taxon-name-part taxon-name-part-type="genus">Silene</tp:taxon-name-part> <tp:taxon-name-part taxon-name-part-type="species">dichotoma</tp:taxon-name-part> <tp:taxon-name-part taxon-name-part-type="authority">Ehrh.</tp:taxon-name-part> <tp:taxon-name-part taxon-name-part-type="infraspecific-rank">subsp.</tp:taxon-name-part> <tp:taxon-name-part taxon-name-part-type="subspecies">sibthorpiana</tp:taxon-name-part></tp:taxon-name> (Reichb.) Rech., <italic><tp:taxon-name><tp:taxon-name-part taxon-name-part-type="genus">Sobolewskia</tp:taxon-name-part> <tp:taxon-name-part taxon-name-part-type="species">clavata</tp:taxon-name-part></tp:taxon-name></italic> Fenzl, <italic><tp:taxon-name><tp:taxon-name-part taxon-name-part-type="genus">Teucrium</tp:taxon-name-part> <tp:taxon-name-part taxon-name-part-type="species">polium</tp:taxon-name-part></tp:taxon-name></italic> L. and species of <italic><tp:taxon-name><tp:taxon-name-part taxon-name-part-type="genus">Acer</tp:taxon-name-part></tp:taxon-name></italic> and <italic><tp:taxon-name><tp:taxon-name-part taxon-name-part-type="genus">Quercus</tp:taxon-name-part></tp:taxon-name></italic>.</p></tp:treatment-sec><tp:treatment-sec sec-type="Distribution and proposed conservation status"><title>Distribution and proposed conservation status.</title><p>As presently known, <italic><tp:taxon-name><tp:taxon-name-part taxon-name-part-type="genus">Centaurea</tp:taxon-name-part> <tp:taxon-name-part taxon-name-part-type="species">ziganensis</tp:taxon-name-part></tp:taxon-name></italic> is a narrow endemic and known only from the type locality, north eastern Anatolia (Gümüşhane): where the extent of occurrence is less than 100 km<sup>2</sup> (criterion B1), with an estimated area of occupancy of less than 10 km<sup>2</sup> (criterion B2). According to our field observations, habitat destruction through human encroachment such as road construction is the principal threat in the area. Therefore, on the basis of our knowledge, we argue that the species is potentially Critically Endangered (CR), but more data are needed to estimate its real IUCN category of threat (<xref ref-type="bibr" rid="B18">IUCN 2014</xref>).</p></tp:treatment-sec><tp:treatment-sec sec-type="Karyology"><title>Karyology.</title><p>The chromosome number of the new taxon is 2n = 18 (Fig. <xref ref-type="fig" rid="F2">2a</xref>). The shortest chromosome length is 2.22 µm, the longest is 3.55 µm, and the haploid chromosome length is 24.17 µm. The karyotype formula of this taxon consists of 10 median pairs and 8 submedian pairs. Satellites were usually seen on the short arms of the longest sub-metacentric chromosomes. As for karyotype asymmetry, the karyotype of this species is classified according to the symmetry classes of Stebbins as 3A. Intrachromosomal asymmetry (M<sub>CA</sub>) is 20.90 and the interchromosomal asymmetry index (CV<sub>CL</sub>) is 16.32. The karyogram is given in Figure <xref ref-type="fig" rid="F2">2b</xref>, and ideogram was drawn based on the centromeric index (Fig. <xref ref-type="fig" rid="F2">2c</xref>).</p><fig id="F2" position="float" orientation="portrait"><label>Figure 2.</label><caption><p>Somatic chromosomes, karyotype and idiogram of <italic><tp:taxon-name><tp:taxon-name-part taxon-name-part-type="genus">Centaurea</tp:taxon-name-part> <tp:taxon-name-part taxon-name-part-type="species">ziganensis</tp:taxon-name-part></tp:taxon-name></italic> (<bold>a–c</bold>); <italic><tp:taxon-name><tp:taxon-name-part taxon-name-part-type="genus">Centaurea</tp:taxon-name-part> <tp:taxon-name-part taxon-name-part-type="species">drabifolioides</tp:taxon-name-part></tp:taxon-name></italic> (<bold>d–f</bold>). Arrow indicates satellite. Scale bars = 5 µm.</p></caption><graphic xmlns:xlink="http://www.w3.org/1999/xlink" xlink:href="phytokeys-053-027-g002.jpg" position="float" orientation="portrait" xlink:type="simple" id="oo_47598.jpg"/></fig><p>Our study showed that the chromosome number of <italic><tp:taxon-name><tp:taxon-name-part taxon-name-part-type="genus">Centaurea</tp:taxon-name-part> <tp:taxon-name-part taxon-name-part-type="species">drabifolioides</tp:taxon-name-part></tp:taxon-name></italic> Hub.-Mor. is 2n = 18 (Fig. <xref ref-type="fig" rid="F2">2d</xref>). The shortest chromosome length is 1.51 µm, the longest is 2.77 µm, and the haploid chromosome length is 18.64 µm. The karyotype formula of this taxon consists of 10 median pairs and 8 submedian pairs. Satellites were usually seen on the <!--PageBreak--><!--PageBreak-->short arms of shortest sub-metacentric chromosomes. As for karyotype asymmetry, the karyotype of this species is classified according to the symmetry classes of Stebbins as 3A. Intrachromosomal asymmetry (M<sub>CA</sub>) is 22.71 and the interchromosomal asymmetry index (CV<sub>CL</sub>) is 17.95. The karyogram is given in Figure <xref ref-type="fig" rid="F2">2e</xref>, and ideogram was drawn based on the centromeric index (Fig. <xref ref-type="fig" rid="F2">2f</xref>).</p></tp:treatment-sec><tp:treatment-sec sec-type="SEM observations"><title>SEM observations.</title><p>Seed surface pattern of <italic><tp:taxon-name><tp:taxon-name-part taxon-name-part-type="genus">Centaurea</tp:taxon-name-part> <tp:taxon-name-part taxon-name-part-type="species">ziganensis</tp:taxon-name-part></tp:taxon-name></italic> is ruminate. Testa cells are regularly arranged, elongated parallel with the seed surface and the cells are apparently imbricate. The cell boundaries are thin and have smooth structure, and the boundaries raised above cell centre (Fig. <xref ref-type="fig" rid="F3">3a–c</xref>). Even seed surface pattern and testa cell arrangement of <italic><tp:taxon-name><tp:taxon-name-part taxon-name-part-type="genus">Centaurea</tp:taxon-name-part> <tp:taxon-name-part taxon-name-part-type="species">drabifolioides</tp:taxon-name-part></tp:taxon-name></italic> are similar to <italic><tp:taxon-name><tp:taxon-name-part taxon-name-part-type="genus">Centaurea</tp:taxon-name-part> <tp:taxon-name-part taxon-name-part-type="species">ziganensis</tp:taxon-name-part></tp:taxon-name></italic>, the cell centres raised above the boundaries and testa cells are not apparently imbricate (Fig. <xref ref-type="fig" rid="F3">3d–f</xref>).</p><fig id="F3" position="float" orientation="portrait"><label>Figure 3.</label><caption><p>Scanning electron micrographs of achene surface. (<bold>a–c</bold>) <italic><tp:taxon-name><tp:taxon-name-part taxon-name-part-type="genus">Centaurea</tp:taxon-name-part> <tp:taxon-name-part taxon-name-part-type="species">ziganensis</tp:taxon-name-part></tp:taxon-name></italic>. (<bold>d–f</bold>) <italic><tp:taxon-name><tp:taxon-name-part taxon-name-part-type="genus">Centaurea</tp:taxon-name-part> <tp:taxon-name-part taxon-name-part-type="species">drabifolioides</tp:taxon-name-part></tp:taxon-name></italic>.</p></caption><graphic xmlns:xlink="http://www.w3.org/1999/xlink" xlink:href="phytokeys-053-027-g003.jpg" position="float" orientation="portrait" xlink:type="simple" id="oo_47599.jpg"/></fig></tp:treatment-sec><ref-list><ref id="B18"><mixed-citation xmlns:xlink="http://www.w3.org/1999/xlink" xlink:type="simple"><institution xlink:type="simple">IUCN</institution> (<year>2014</year>) <source>Guidelines for using the IUCN Red List Categories and Criteria. Version 11</source>. Prepared by the <publisher-name>Standards and Petitions Subcommittee</publisher-name>. <ext-link ext-link-type="uri" xlink:href="http://www.iucnredlist.org/documents/RedListGuidelines.pdf" xlink:type="simple">http://www.iucnredlist.org/documents/RedListGuidelines.pdf</ext-link> [<date-in-citation content-type="access-date">10 Feb 2015</date-in-citation>] </mixed-citation></ref></ref-list></tp:taxon-treatment>
